# Supplementary material for: Visualization of the SyncAV® Algorithm for CRT Optimization by Non-invasive Imaging of Cardiac Electrophysiology: NICE-CRT Trial
Source: J Clin Med. 2023 Jul 5;12(13):4510. doi: 10.3390/jcm12134510 (PMC10342787; doi:10.3390/jcm12134510)
Supplement: Supplementary file 1 [file jcm-12-04510-s001.zip]

Archive with 1 entries (1 files):
- jcm-2423854-supplementary.mp4
